# Supplementary material for: Chemokine Receptors—Structure-Based Virtual Screening Assisted by Machine Learning
Source: Pharmaceutics. 2023 Feb 3;15(2):516. doi: 10.3390/pharmaceutics15020516 (PMC9965785; doi:10.3390/pharmaceutics15020516)
Supplement: Supplementary file 1 [file pharmaceutics-15-00516-s001.zip]

Archive with 1 entries (1 files):
- pharmaceutics-2104855-supplementary.pdf
